# Supplementary material for: Sustainability Perception of Italian Consumers: Is it Possible to Replace Meat, and What Is the Best Alternative?
Source: Nutrients. 2023 Sep 5;15(18):3861. doi: 10.3390/nu15183861 (PMC10650016; doi:10.3390/nu15183861)
Supplement: Supplementary file 1 [file nutrients-15-03861-s001.zip]

Archive with 1 entries (1 files):
- nutrients-2594344-supplementary.pdf
